# Supplementary material for: circACTR2 attenuates gemcitabine chemoresiatance in pancreatic cancer through PTEN mediated PI3K/AKT signaling pathway
Source: Biol Direct. 2023 Mar 30;18:14. doi: 10.1186/s13062-023-00368-8 (PMC10061898; doi:10.1186/s13062-023-00368-8)
Supplement: Supplementary file 2 — Supplementary Material 2: Table S2. List of predicted miRNA targets of circACTR2 based on TargetScan & miRanda in this study [file 13062_2023_368_MOESM2_ESM.xlsx]

## Sheet: Sheet1
miRNA	Seqname	GeneSymbol	Type	Total	Context+	Context	Structure	Energy
hsa-miR-508-5p	hsa_circRNA_102747	hsa_circRNA_102747	mRNA	2		-0.066	285	-46.79
hsa-miR-21-3p	hsa_circRNA_102747	hsa_circRNA_102747	mRNA	2	-0.14	-0.183	300	-42.74
hsa-miR-329-5p	hsa_circRNA_102747	hsa_circRNA_102747	mRNA	2			289	-30.37
hsa-miR-1972	hsa_circRNA_102747	hsa_circRNA_102747	mRNA	1	-0.197	-0.158	161	-27.99
hsa-miR-1249-5p	hsa_circRNA_102747	hsa_circRNA_102747	mRNA	1		-0.029	145	-25.02
hsa-miR-432-3p	hsa_circRNA_102747	hsa_circRNA_102747	mRNA	1	-0.14	-0.118	152	-22.41
hsa-miR-642a-5p	hsa_circRNA_102747	hsa_circRNA_102747	mRNA	1		-0.036	141	-22.36
hsa-miR-1285-3p	hsa_circRNA_102747	hsa_circRNA_102747	mRNA	1	-0.294	-0.323	161	-22.18
hsa-miR-361-3p	hsa_circRNA_102747	hsa_circRNA_102747	mRNA	1	-0.182	-0.105	143	-22.16
hsa-miR-193b-5p	hsa_circRNA_102747	hsa_circRNA_102747	mRNA	1			144	-21.79
hsa-miR-185-5p	hsa_circRNA_102747	hsa_circRNA_102747	mRNA	1	-0.195	-0.236	166	-21.48
hsa-miR-612	hsa_circRNA_102747	hsa_circRNA_102747	mRNA	1	-0.257	-0.261	148	-21.43
hsa-miR-1275	hsa_circRNA_102747	hsa_circRNA_102747	mRNA	1			140	-21.28
hsa-miR-525-5p	hsa_circRNA_102747	hsa_circRNA_102747	mRNA	1	-0.191	-0.233	145	-21.25
hsa-miR-520a-5p	hsa_circRNA_102747	hsa_circRNA_102747	mRNA	1	-0.172	-0.202	149	-20.3
hsa-miR-4306	hsa_circRNA_102747	hsa_circRNA_102747	mRNA	1	-0.195	-0.236	161	-20.23
hsa-miR-1254	hsa_circRNA_102747	hsa_circRNA_102747	mRNA	1	-0.38	-0.325	147	-20.22
hsa-miR-662	hsa_circRNA_102747	hsa_circRNA_102747	mRNA	1	-0.517	-0.437	142	-19.88
hsa-miR-195-3p	hsa_circRNA_102747	hsa_circRNA_102747	mRNA	2	-0.066	-0.331	288	-19.7
hsa-miR-1293	hsa_circRNA_102747	hsa_circRNA_102747	mRNA	1			142	-19.16
hsa-miR-942-5p	hsa_circRNA_102747	hsa_circRNA_102747	mRNA	1	-0.266	-0.359	154	-18.75
hsa-miR-411-3p	hsa_circRNA_102747	hsa_circRNA_102747	mRNA	1			145	-18.74
hsa-miR-138-5p	hsa_circRNA_102747	hsa_circRNA_102747	mRNA	1	-0.073	-0.046	145	-18.68
hsa-miR-922	hsa_circRNA_102747	hsa_circRNA_102747	mRNA	1	-0.237	-0.29	145	-18.6
hsa-miR-411-5p	hsa_circRNA_102747	hsa_circRNA_102747	mRNA	1	-0.274	-0.274	155	-18.38
hsa-miR-362-5p	hsa_circRNA_102747	hsa_circRNA_102747	mRNA	1			147	-18.32
hsa-miR-152-5p	hsa_circRNA_102747	hsa_circRNA_102747	mRNA	1	-0.214	-0.232	156	-18.31
hsa-miR-222-3p	hsa_circRNA_102747	hsa_circRNA_102747	mRNA	1	-0.192	-0.238	152	-18.13
hsa-miR-221-3p	hsa_circRNA_102747	hsa_circRNA_102747	mRNA	1	-0.174	-0.207	153	-17.69
hsa-let-7a-3p	hsa_circRNA_102747	hsa_circRNA_102747	mRNA	1			142	-17.34
hsa-miR-513b-3p	hsa_circRNA_102747	hsa_circRNA_102747	mRNA	1	-0.086	-0.168	162	-17.14
hsa-miR-200c-3p	hsa_circRNA_102747	hsa_circRNA_102747	mRNA	1	-0.137	-0.331	147	-16.57
hsa-miR-320a	hsa_circRNA_102747	hsa_circRNA_102747	mRNA	1	-0.337	-0.443	149	-16.44
hsa-miR-605-3p	hsa_circRNA_102747	hsa_circRNA_102747	mRNA	1			151	-16.42
hsa-miR-208b-5p	hsa_circRNA_102747	hsa_circRNA_102747	mRNA	1			144	-16.31
hsa-miR-92a-1-5p	hsa_circRNA_102747	hsa_circRNA_102747	mRNA	1	-0.471	-0.45	148	-16.09
hsa-miR-885-5p	hsa_circRNA_102747	hsa_circRNA_102747	mRNA	1			140	-15.79
hsa-miR-485-5p	hsa_circRNA_102747	hsa_circRNA_102747	mRNA	1	-0.409	-0.427	143	-15.7
hsa-miR-188-3p	hsa_circRNA_102747	hsa_circRNA_102747	mRNA	1	-0.193	-0.182	145	-15.64
hsa-miR-10a-3p	hsa_circRNA_102747	hsa_circRNA_102747	mRNA	1			154	-15.6
hsa-miR-302b-5p	hsa_circRNA_102747	hsa_circRNA_102747	mRNA	1			144	-15.58
hsa-miR-140-5p	hsa_circRNA_102747	hsa_circRNA_102747	mRNA	1	-0.104	-0.133	144	-15.55
hsa-miR-22-3p	hsa_circRNA_102747	hsa_circRNA_102747	mRNA	1	-0.298	-0.262	148	-15.46
hsa-miR-499a-3p	hsa_circRNA_102747	hsa_circRNA_102747	mRNA	1	-0.143	-0.173	145	-15.4
hsa-miR-511-3p	hsa_circRNA_102747	hsa_circRNA_102747	mRNA	1	-0.096	-0.162	146	-15.01
hsa-miR-499b-3p	hsa_circRNA_102747	hsa_circRNA_102747	mRNA	1	-0.143	-0.173	153	-14.54
hsa-miR-9-3p	hsa_circRNA_102747	hsa_circRNA_102747	mRNA	2	-0.218	-0.385	286	-14.3
hsa-miR-148a-5p	hsa_circRNA_102747	hsa_circRNA_102747	mRNA	1	-0.174	-0.299	140	-14.28
hsa-miR-451a	hsa_circRNA_102747	hsa_circRNA_102747	mRNA	1	-0.21	-0.181	150	-14.23
hsa-miR-524-5p	hsa_circRNA_102747	hsa_circRNA_102747	mRNA	1	-0.02	-0.163	150	-13.92
hsa-miR-429	hsa_circRNA_102747	hsa_circRNA_102747	mRNA	1	-0.179	-0.34	147	-13.51
hsa-miR-552-3p	hsa_circRNA_102747	hsa_circRNA_102747	mRNA	1	-0.183	-0.177	142	-13.19
hsa-miR-200b-3p	hsa_circRNA_102747	hsa_circRNA_102747	mRNA	1	-0.179	-0.34	147	-13.11
hsa-miR-122-5p	hsa_circRNA_102747	hsa_circRNA_102747	mRNA	1	-0.21	-0.223	145	-12.96
hsa-miR-205-5p	hsa_circRNA_102747	hsa_circRNA_102747	mRNA	1	-0.142	-0.214	142	-12.86
hsa-miR-216b-5p	hsa_circRNA_102747	hsa_circRNA_102747	mRNA	1	-0.076	-0.159	143	-12.79
hsa-miR-323a-3p	hsa_circRNA_102747	hsa_circRNA_102747	mRNA	1	-0.102	-0.204	144	-11.3
hsa-miR-34a-3p	hsa_circRNA_102747	hsa_circRNA_102747	mRNA	1	-0.139	-0.184	151	-11.26
hsa-miR-582-3p	hsa_circRNA_102747	hsa_circRNA_102747	mRNA	1	-0.175	-0.195	140	-10.29
